# Supplementary material for: Multiple virulence factors regulated by AlgU contribute to the pathogenicity of Pseudomonas savastanoi pv. glycinea in soybean
Source: PeerJ. 2021 Oct 29;9:e12405. doi: 10.7717/peerj.12405 (PMC8559602; doi:10.7717/peerj.12405)
Supplement: Supplemental Information 1 [file peerj-09-12405-s001.xlsx]

## Sheet: Figure2A 
At 6 dpi
	Replication	Sample weight (g)	Colony	Dilution	CFU	CFU/g	Log(CFU/g)	AVE	SE	Ttest				AVE	SE	Ttest
WT	1	0.22	4	2500000	10000000	4.54545e+07	7.65758	8.22024	0.168261			WT	WT	8.22024	0.168261
	2	0.14	34	2500000	85000000	6.07143e+08	8.78329					VTO41	algU	5.50694	0.461163	0.000252011
	3	0.08	5	2500000	12500000	156250000	8.19382					VTC23	cmaA	6.90761	0.415324	0.0150603
	4	0.15	24	2500000	60000000	400000000	8.60206					VTH39	cfa6	7.19338	0.36483	0.0285742
	5	0.18	7	2500000	17500000	9.72222e+07	7.98777					VTB2	VTB2	6.39418	0.193174	3.18702e-05
	6	0.16	8	2500000	20000000	125000000	8.09691					VTB52	VTB52	6.36187	0.336779	0.000590444
VTO41	1	0.26	1	2500	2500	9615.38	3.98297	5.50694	0.461163	0.000252011		VTF6	VTF6	6.17101	0.1996	1.3898e-05
	2	0.14	1	2500	2500	17857.1	4.25181					VTH40	VTH40	6.8091	0.446923	0.0144117
	3	0.13	2	25000	50000	384615	5.58503					VTM22	VTM22	6.42413	0.264047	0.00018862
	4	0.15	11	25000	275000	1.83333e+06	6.26324					VTO15	VTO15	6.20372	0.314314	0.00137601
	5	0.19	19	25000	475000	2500000	6.39794					VTO37	VTO37	6.87246	0.410426	0.0124963
	6	0.11	16	25000	400000	3.63636e+06	6.56067					VTP20	VTP20	6.2907	0.212044	3.18659e-05
VTC23	1	0.09	3	2500	7500	83333.3	4.92082	6.90761	0.415324	0.0150603		VTT8	VTT8	6.26655	0.189653	1.63238e-05
	2	0.07	15	25000	375000	5.35714e+06	6.72893
	3	0.1	14	250000	3500000	35000000	7.54407
	4	0.14	12	250000	3000000	2.14286e+07	7.33099
	5	0.14	16	250000	4000000	2.85714e+07	7.45593
	6	0.06	7	250000	1750000	2.91667e+07	7.46489
VTH39	1	0.12	5	25000	125000	1.04167e+06	6.01773	7.19338	0.36483	0.0285742
	2	0.07	43	250000	10750000	1.53571e+08	8.18631
	3	0.1	23	250000	5750000	57500000	7.75967
	4	0.14	8	25000	200000	1.42857e+06	6.1549
	5	0.26	29	250000	7250000	2.78846e+07	7.44536
	6	0.19	30	250000	7500000	3.94737e+07	7.59631
VTB2	1	0.11	12	25000	300000	2.72727e+06	6.43573	6.39418	0.193174	3.18702e-05
	2	0.13	5	250000	1250000	9.61538e+06	6.98297
	3	0.15	7	25000	175000	1.16667e+06	6.06695
	4	0.21	7	250000	1750000	8.33333e+06	6.92082
	5	0.11	3	25000	75000	681818	5.83367
	6	0.15	8	25000	200000	1.33333e+06	6.12494
VTB52	1	0.15	26	250000	6500000	4.33333e+07	7.63682	6.36187	0.336779	0.000590444
	2	0.12	2	25000	50000	416667	5.61979
	3	0.17	2	25000	50000	294118	5.46852
	4	0.23	31	25000	775000	3.36957e+06	6.52757
	5	0.19	8	25000	200000	1.05263e+06	6.02228
	6	0.2	63	25000	1575000	7875000	6.89625
VTF6	1	0.09	9	25000	225000	2500000	6.39794	6.17101	0.1996	1.3898e-05
	2	0.08	14	25000	350000	4375000	6.64098
	3	0.1	14	2500	35000	350000	5.54407
	4	0.13	6	25000	150000	1.15385e+06	6.06215
	5	0.26	5	25000	125000	480769	5.68194
	6	0.06	12	25000	300000	5000000	6.69897
VTH40	1	0.11	10	250000	2500000	2.27273e+07	7.35655	6.8091	0.446923	0.0144117
	2	0.09	1	25000	25000	277778	5.4437
	3	0.1	1	25000	25000	250000	5.39794
	4	0.22	15	250000	3750000	1.70455e+07	7.23161
	5	0.16	43	250000	10750000	67187500	7.82729
	6	0.12	19	250000	4750000	3.95833e+07	7.59751
VTM22	1	0.09	3	25000	75000	833333	5.92082	6.42413	0.264047	0.00018862
	2	0.09	14	25000	350000	3.88889e+06	6.58983
	3	0.12	18	250000	4500000	37500000	7.57403
	4	0.14	21	25000	525000	3.75e+06	6.57403
	5	0.25	8	25000	200000	800000	5.90309
	6	0.13	5	25000	125000	961538	5.98297
VTO15	1	0.13	42	25000	1050000	8.07692e+06	6.90725	6.20372	0.314314	0.00137601
	2	0.08	12	25000	300000	3750000	6.57403
	3	0.12	44	25000	1100000	9.16667e+06	6.96221
	4	0.12	6	25000	150000	1250000	6.09691
	5	0.1	2	25000	50000	500000	5.69897
	6	0.26	1	25000	25000	96153.8	4.98297
VTO37	1	0.18	3	25000	75000	416667	5.61979	6.87246	0.410426	0.0124963
	2	0.13	2	25000	50000	384615	5.58503
	3	0.09	22	250000	5500000	6.11111e+07	7.78612
	4	0.11	18	250000	4500000	4.09091e+07	7.61182
	5	0.14	8	250000	2000000	1.42857e+07	7.1549
	6	0.1	12	250000	3000000	30000000	7.47712
VTP20	1	0.15	15	2500	37500	250000	5.39794	6.2907	0.212044	3.18659e-05
	2	0.23	20	25000	500000	2.17391e+06	6.33724
	3	0.14	36	25000	900000	6.42857e+06	6.80811
	4	0.17	24	25000	600000	3.52941e+06	6.5477
	5	0.2	8	25000	200000	1000000	6
	6	0.15	27	25000	675000	4500000	6.65321
VTT8	1	0.07	2	25000	50000	714286	5.85387	6.26655	0.189653	1.63238e-05
	2	0.16	5	25000	125000	781250	5.89279
	3	0.09	4	25000	100000	1.11111e+06	6.04576
	4	0.15	3	250000	750000	5000000	6.69897
	5	0.13	5	250000	1250000	9.61538e+06	6.98297
	6	0.15	8	25000	200000	1.33333e+06	6.12494

## Sheet: Figure3B
OD of 0.1		Sample area (cm2)	Colony	Dilution	CFU	CFU/g	Log(CFU/g)	AVE	SE							Tukey's HSD test
0dpi	WT	1.15395	25	2000	50000	43329.4	4.63678	4.56301	0.13989			WT	algU	complemented strain		SampleA-SampleB	p-value
		1.15395	48	2000	96000	83192.5	4.92008				0dpi	4.56301	4.6359	4.80654		algU.5dpi-algU.0dpi	0
		1.15395	11	2000	22000	19065	4.28024				5dpi	8.11991	7.5402	8.11764		comp.0dpi-algU.0dpi	0.958329
		1.15395	15	2000	30000	25997.7	4.41493									comp.5dpi-algU.0dpi	0
	algU	1.15395	25	2000	50000	43329.4	4.63678	4.6359	0.0775899		SE					WT.0dpi-algU.0dpi	0.99765
		1.15395	18	2000	36000	31197.2	4.49412					WT	algU	complemented strain		WT.5dpi-algU.0dpi	0
		1.15395	41	2000	82000	71060.3	4.85163				0dpi	0.13989	0.0775899	0.043267		comp.0dpi-algU.5dpi	0
		1.15395	21	2000	42000	36396.7	4.56106				5dpi	0.0709628	0.149872	0.0999092		comp.5dpi-algU.5dpi	0.0049104
	Complemented strain	1.15395	34	2000	68000	58928	4.77032	4.80654	0.043267							WT.0dpi-algU.5dpi	0
		1.15395	29	2000	58000	50262.1	4.70124									WT.5dpi-algU.5dpi	0.0047144
		1.15395	43	2000	86000	74526.6	4.87231									comp.5dpi-comp.0dpi	0
		1.15395	44	2000	88000	76259.8	4.8823									WT.0dpi-comp.0dpi	0.826041
5dpi	WT	1.15395	60	2000000	120000000	1.03991e+08	8.01699	8.11991	0.0709628							WT.5dpi-comp.0dpi	0
		1.15395	45	2000000	90000000	7.7993e+07	7.89206									WT.0dpi-comp.5dpi	0
		1.15395	61	2000000	122000000	1.05724e+08	8.02417									WT.5dpi-comp.5dpi	1
		1.15395	40	2000000	80000000	6.93271e+07	7.8409									WT.5dpi-WT.0dpi	0
		1.15395	104	2000000	208000000	1.8025e+08	8.25588
		1.15395	128	2000000	256000000	2.21847e+08	8.34605
		1.15395	125	2000000	250000000	2.16647e+08	8.33575
		1.15395	102	2000000	204000000	1.76784e+08	8.24744
	algU	1.15395	126	200000	25200000	2.1838e+07	7.33921	7.5402	0.149872
		1.15395	103	200000	20600000	1.78517e+07	7.25168
		1.15395	83	200000	16600000	1.43854e+07	7.15792
		1.15395	52	200000	10400000	9.01252e+06	6.95485
		0.7693	43	2000000	86000000	1.1179e+08	8.0484
		1.15395	72	2000000	144000000	1.24789e+08	8.09618
		1.15395	30	2000000	60000000	5.19953e+07	7.71596
		1.15395	33	2000000	66000000	5.71949e+07	7.75736
	Complemented strain	1.15395	57	2000000	114000000	9.87911e+07	7.99472	8.11764	0.0999092
		1.15395	52	2000000	104000000	9.01252e+07	7.95485
		1.15395	29	2000000	58000000	5.02621e+07	7.70124
		1.15395	39	2000000	78000000	6.75939e+07	7.82991
		1.15395	116	2000000	232000000	2.01049e+08	8.3033
		1.15395	126	2000000	252000000	2.1838e+08	8.33921
		1.15395	171	2000000	342000000	2.96373e+08	8.47184
		1.15395	128	2000000	256000000	2.21847e+08	8.34605

## Sheet: Figure3D
OD of 0.01		Sample area (cm2)	Colony	Dilution	CFU	CFU/g	Log(CFU/g)	AVE	SE							Tukey's HSD test
0dpi	WT	1.15395	40	200	8000	6932.71	3.8409	3.94946	0.0517343			WT	algU	complemented strain		SampleA-SampleB	p-value
		1.15395	71	200	14200	12305.6	4.0901				0dpi	3.94946	4.01192	3.74433		algU.5dpi-algU.0dpi	0
		1.15395	49	200	9800	8492.57	3.92904				5dpi	7.90192	6.61007	8.10643		comp.0dpi-algU.0dpi	0.75479
		1.15395	5	2000	10000	8665.89	3.93781									comp.5dpi-algU.0dpi	0
	algU	1.15395	68	200	13600	11785.6	4.07135	4.01192	0.0201333		SE					WT.0dpi-algU.0dpi	0.999996
		1.15395	58	200	11600	10052.4	4.00227					WT	algU	complemented strain		WT.5dpi-algU.0dpi	0
		1.15395	56	200	11200	9705.79	3.98703				0dpi	0.0517343	0.0201333	0.0516976		comp.0dpi-algU.5dpi	0
		1.15395	56	200	11200	9705.79	3.98703				5dpi	0.0566351	0.169602	0.0998217		comp.5dpi-algU.5dpi	1e-07
	Complemented strain	1.15395	29	200	5800	5026.21	3.70124	3.74433	0.0516976							WT.0dpi-algU.5dpi	0
		1.15395	31	200	6200	5372.85	3.7302									WT.5dpi-algU.5dpi	0
		1.15395	45	200	9000	7799.3	3.89206									comp.5dpi-comp.0dpi	0
		1.15395	26	200	5200	4506.26	3.65382									WT.0dpi-comp.0dpi	0.865325
5dpi	WT	1.15395	65	2000000	130000000	1.12657e+08	8.05176	7.90192	0.0566351							WT.5dpi-comp.0dpi	0
		1.15395	53	2000000	106000000	9.18584e+07	7.96312									WT.0dpi-comp.5dpi	0
		1.15395	57	2000000	114000000	9.87911e+07	7.99472									WT.5dpi-comp.5dpi	0.836595
		1.15395	54	2000000	108000000	9.35916e+07	7.97124									WT.5dpi-WT.0dpi	0
		1.15395	20	2000000	40000000	3.46635e+07	7.53987
		1.15395	39	2000000	78000000	6.75939e+07	7.82991
		1.15395	46	2000000	92000000	7.97262e+07	7.9016
		1.15395	53	2000000	106000000	9.18584e+07	7.96312
	algU	1.15395	7	200000	1400000	1.21322e+06	6.08394	6.61007	0.169602
		1.15395	13	200000	2600000	2.25313e+06	6.35279
		1.15395	9	200000	1800000	1.55986e+06	6.19309
		1.15395	7	200000	1400000	1.21322e+06	6.08394
		1.15395	51	200000	10200000	8.8392e+06	6.94641
		1.15395	102	200000	20400000	1.76784e+07	7.24744
		1.15395	68	200000	13600000	1.17856e+07	7.07135
		1.15395	46	200000	9200000	7.97262e+06	6.9016
	Complemented strain	1.15395	77	2000000	154000000	1.33455e+08	8.12533	8.10643	0.0998217
		1.15395	98	2000000	196000000	1.69851e+08	8.23007
		1.15395	38	2000000	76000000	6.58607e+07	7.81863
		1.15395	103	2000000	206000000	1.78517e+08	8.25168

## Sheet: Figure3F
OD of 0.001		Sample area (cm2)	Colony	Dilution	CFU	CFU/g	Log(CFU/g)	AVE	SE							Tukey's HSD test
0dpi	WT	1.15395	6	200	1200	1039.91	3.01699	3.00864	0.0847621			WT	algU	complemented strain		SampleA-SampleB	p-value
		1.15395	5	200	1000	866.589	2.93781				0dpi	3.00864	2.85369	2.95761		algU.5dpi-algU.0dpi	0
		1.15395	4	200	800	693.271	2.8409				5dpi	7.47623	5.98765	7.13285		comp.0dpi-algU.0dpi	0.99853
		1.15395	10	200	2000	1733.18	3.23884									comp.5dpi-algU.0dpi	0
	algU	1.15395	9	200	1800	1559.86	3.19309	2.85369	0.133541		SE					WT.0dpi-algU.0dpi	0.99383
		1.15395	4	200	800	693.271	2.8409					WT	algU	complemented strain		WT.5dpi-algU.0dpi	0
		1.15395	2	200	400	346.635	2.53987				0dpi	0.0847621	0.133541	0.107342		comp.0dpi-algU.5dpi	0
		1.15395	4	200	800	693.271	2.8409				5dpi	0.043081	0.21681	0.313718		comp.5dpi-algU.5dpi	0.0009466
	Complemented strain	1.15395	5	200	1000	866.589	2.93781	2.95761	0.107342							WT.0dpi-algU.5dpi	0
		1.15395	10	200	2000	1733.18	3.23884									WT.5dpi-algU.5dpi	1.9e-06
		1.15395	3	200	600	519.953	2.71596									comp.5dpi-comp.0dpi	0
		1.15395	5	200	1000	866.589	2.93781									WT.0dpi-comp.0dpi	0.999977
5dpi	WT	1.15395	220	200000	44000000	3.81299e+07	7.58127	7.47623	0.043081							WT.5dpi-comp.0dpi	0
		1.15395	161	200000	32200000	2.79042e+07	7.44567									WT.0dpi-comp.5dpi	0
		1.15395	264	200000	52800000	4.57559e+07	7.66045									WT.5dpi-comp.5dpi	0.656057
		1.15395	159	200000	31800000	2.75575e+07	7.44024									WT.5dpi-WT.0dpi	0
		1.15395	178	200000	35600000	3.08506e+07	7.48926
		1.15395	208	200000	41600000	3.60501e+07	7.55691
		1.15395	120	200000	24000000	2.07981e+07	7.31802
		1.15395	120	200000	24000000	2.07981e+07	7.31802
	algU	1.15395	9	200000	1800000	1.55986e+06	6.19309	5.98765	0.21681
		1.15395	6	200000	1200000	1.03991e+06	6.01699
		1.15395	8	200000	1600000	1.38654e+06	6.14193
		1.15395	6	20000	120000	103991	5.01699
		1.15395	24	200000	4800000	4.15963e+06	6.61905
		1.15395	5	200000	1000000	866589	5.93781
	Complemented strain	1.15395	180	200000	36000000	3.11972e+07	7.49412	7.13285	0.313718
		1.15395	9	200000	1800000	1.55986e+06	6.19309
		1.15395	151	200000	30200000	2.6171e+07	7.41782
		1.15395	154	200000	30800000	2.66909e+07	7.42636

## Sheet: Figure4A
		oprI	cmaA							cmaA					Tukey's HSD test
3h	WT	17.41	20.41	0.125	0.172696	1	0.0215859	0.124994		3h		48h			SampleA-SampleB	p-value
		17.34	19.47	0.228458						WT	algU	WT	algU		3h-WT-3h-algU	0.826966
		16.9	19.55	0.15932						1	1.79349	5.3915	2.30352		48h-algU-3h-algU	0.922383
		16.34	18.83	0.178006						0.124994	0.0483847	0.715812	0.239294		48h-WT-3h-algU	0.0077772
	algU	17.52	19.22	0.307786	0.309729	1.79349	0.00835586	0.0483847							48h-algU-3h-WT	0.539233
		16.47	18.26	0.289172											48h-WT-3h-WT	0.0038162
		16.92	18.52	0.329877											48h-WT-48h-algU	0.027363
		16.83	18.51	0.312083
48h	WT	19.99	20.98	0.503478	0.93109	5.3915	0.123618	0.715812
		23.97	23.75	1.16473
		27.14	26.97	1.12506
	algU	20.57	21.46	0.539614	0.397809	2.30352	0.0413251	0.239294
		18.83	20.52	0.309927
		19.02	20.56	0.343885

## Sheet: Figure4B
		oprI	cfl							cfl					Tukey's HSD test
3h	WT	17.41	19.22	0.285191	0.314793	1	0.0461921	0.146738		3h		48h			SampleA-SampleB	p-value
		17.34	18.5	0.447513						WT	algU	WT	algU		3h-WT-3h-algU	0.132542
		16.9	19	0.233258						1	1.56802	1.37069	1.26588		48h-algU-3h-algU	0.535219
		16.34	18.11	0.293209						0.146738	0.0401755	0.0176231	0.159468		48h-WT-3h-algU	0.801443
	algU	17.52	18.45	0.524858	0.493602	1.56802	0.012647	0.0401755							48h-algU-3h-WT	0.748439
		16.47	17.58	0.463294											48h-WT-3h-WT	0.497061
		16.92	17.93	0.496546											48h-WT-48h-algU	0.967785
		16.83	17.86	0.48971
48h	WT	19.99	21.24	0.420448	0.431482	1.37069	0.00554762	0.0176231
		23.97	25.12	0.450625
		27.14	28.38	0.423373
	algU	20.57	21.39	0.566442	0.398491	1.26588	0.0501993	0.159468
		18.83	20.33	0.353553
		19.02	20.88	0.275476

## Sheet: Figure4C
		oprI	corR							corR					Tukey's HSD test
3h	WT	17.41	21.88	0.0451228	0.0551925	1	0.0081834	0.14827		3h		48h			SampleA-SampleB	p-value
		17.34	21.44	0.0583146						WT	algU	WT	algU		3h-WT-3h-algU	0.997422
		16.9	20.6	0.0769465						1	1.27146	6.51813	2.07801		48h-algU-3h-algU	0.885121
		16.34	20.97	0.040386						0.14827	0.0842608	1.00036	0.21485		48h-WT-3h-algU	0.0049835
	algU	17.52	21.27	0.0743254	0.0701752	1.27146	0.00465056	0.0842608							48h-algU-3h-WT	0.827725
		16.47	20.39	0.0660636											48h-WT-3h-WT	0.0059387
		16.92	20.55	0.0807721											48h-WT-48h-algU	0.0202039
		16.83	20.9	0.0595399
48h	WT	19.99	22.51	0.174343	0.359752	6.51813	0.0552123	1.00036
		23.97	24.99	0.493116
		27.14	28.42	0.411796
	algU	20.57	23.31	0.149685	0.114691	2.07801	0.0118581	0.21485
		18.83	21.94	0.115824
		19.02	22.69	0.0785633

## Sheet: Figure4D
		oprI	hrpL							hrpL					Tukey's HSD test
3h	WT	17.41	22.72	0.0252076	0.0218697	1	0.00325134	0.148668		3h		48h			SampleA-SampleB	p-value
		17.34	22.71	0.0241807						WT	algU	WT	algU		3h-WT-3h-algU	0.196192
		16.9	22.17	0.0259162						1	0.170214	1.58515	0.595395		48h-algU-3h-algU	0.642871
		16.34	22.7	0.0121744						0.148668	0.00625068	0.296974	0.0817616		48h-WT-3h-algU	0.0138148
	algU	17.52	25.49	0.00398833	0.00372253	0.170214	0.000136701	0.00625068							48h-algU-3h-WT	0.788797
		16.47	24.55	0.00369554											48h-WT-3h-WT	0.388073
		16.92	25.14	0.00335377											48h-WT-48h-algU	0.107739
		16.83	24.85	0.00385247
48h	WT	19.99	25.87	0.0169802	0.0346668	1.58515	0.00649474	0.296974
		23.97	28.96	0.0314674
		27.14	31.31	0.0555527
	algU	20.57	26.34	0.0183255	0.0130211	0.595395	0.0017881	0.0817616
		18.83	25.08	0.013139
		19.02	26.06	0.00759887

## Sheet: Figure4E
		oprI	fliC							fliC					Tukey's HSD test
3h	WT	17.41	17.68	0.82932	0.852168	1	0.0467052	0.0548075		3h		48h			SampleA-SampleB	p-value
		17.34	17.42	0.946058						WT	algU	WT	algU		3h-WT-3h-algU	0.724888
		16.9	17.05	0.90125						1	2.26121	2.78813	7.15043		48h-algU-3h-algU	0.0116026
		16.34	16.79	0.732043						0.0548075	0.120286	0.884922	0.647489		48h-WT-3h-algU	0.969392
	algU	17.52	16.45	2.09943	1.92693	2.26121	0.102504	0.120286							48h-algU-3h-WT	0.0042445
		16.47	15.58	1.85318											48h-WT-3h-WT	0.530391
		16.92	15.86	2.08493											48h-WT-48h-algU	0.0315279
		16.83	16.09	1.67018
48h	WT	19.99	17.76	4.69134	2.37595	2.78813	0.754102	0.884922
		23.97	22.79	2.26577
		27.14	29.69	0.170755
	algU	20.57	17.8	6.82108	6.09337	7.15043	0.551769	0.647489
		18.83	16.76	4.19887
		19.02	16.16	7.26015

## Sheet: Figure4F
		oprI	algD							algD					Tukey's HSD test
3h	WT	17.41	22.68	0.0259162	0.0362966	1	0.00479175	0.132017		3h		48h			SampleA-SampleB	p-value
		17.34	21.73	0.0476956						WT	algU	WT	algU		3h-WT-3h-algU	0.0013079
		16.9	21.54	0.0401071						1	0.0447927	1.24545	0.0589036		48h-algU-3h-algU	0.999823
		16.34	21.33	0.0314674						0.132017	0.00218967	0.152133	0.00756126		48h-WT-3h-algU	0.0004932
	algU	17.52	26.71	0.00171212	0.00162582	0.0447927	7.94776e-05	0.00218967							48h-algU-3h-WT	0.002292
		16.47	25.75	0.00160858											48h-WT-3h-WT	0.867462
		16.92	26.06	0.0017725											48h-WT-48h-algU	0.0008807
		16.83	26.3	0.00141009
48h	WT	19.99	24.86	0.0341967	0.0452055	1.24545	0.0055219	0.152133
		23.97	28.72	0.0371627
		27.14	31.1	0.0642571
	algU	20.57	28.95	0.00300171	0.002138	0.0589036	0.000274448	0.00756126
		18.83	28.35	0.00136205
		19.02	27.95	0.00205023

[truncated: 4 more sheets: Figure5B, Figure 6, Figure S1B, Figure S2]
